# Supplementary material for: Semifield evaluation of autodissemination systems in Aedes notoscriptus and Culex quinquefasciatus and laboratory analysis of In2Care formulation effects
Source: J Med Entomol. 2026 Jun 2;63(3):tjag078. doi: 10.1093/jme/tjag078 (PMC13228129; doi:10.1093/jme/tjag078)
Supplement: tjag078_Supplementary_Data [file tjag078_supplementary_data.xlsx]

## Sheet: Semi-field
Table S1 Semi-field
treatment	speices	number	dead	emerged	block
control	noto	1	6	19	1
control	noto	2	4	21	1
control	noto	3	9	16	1
control	noto	4	2	23	1
control	noto	5	7	18	1
control	culex	1	4	21	1
control	culex	2	6	19	1
control	culex	3	6	19	1
control	culex	4	5	20	1
control	culex	5	12	13	1
control	noto	1	5	20	2
control	noto	2	7	18	2
control	noto	3	0	25	2
control	noto	4	5	20	2
control	noto	5	6	19	2
control	culex	1	7	18	2
control	culex	2	8	17	2
control	culex	3	1	24	2
control	culex	4	5	20	2
control	culex	5	0	25	2
control	noto	1	6	19	3
control	noto	2	1	24	3
control	noto	3	0	25	3
control	noto	4	3	22	3
control	noto	5	14	11	3
control	culex	1	6	19	3
control	culex	2	8	17	3
control	culex	3	6	19	3
control	culex	4	5	20	3
control	culex	5	4	21	3
In2Care	noto	1	25	0	1
In2Care	noto	2	19	6	1
In2Care	noto	3	22	3	1
In2Care	noto	4	21	4	1
In2Care	culex	1	12	13	1
In2Care	culex	2	6	19	1
In2Care	culex	3	23	2	1
In2Care	culex	4	20	5	1
In2Care	noto	1	25	0	2
In2Care	noto	2	17	8	2
In2Care	noto	3	9	16	2
In2Care	noto	4	17	8	2
In2Care	culex	1	4	21	2
In2Care	culex	2	17	8	2
In2Care	culex	3	23	2	2
In2Care	culex	4	25	0	2
In2Care	noto	1	25	0	3
In2Care	noto	2	16	9	3
In2Care	noto	3	12	13	3
In2Care	noto	4	14	11	3
In2Care	culex	1	4	21	3
In2Care	culex	2	8	17	3
In2Care	culex	3	9	16	3
In2Care	culex	4	16	9	3
In2Care.pos	noto	pos	25	0	1
In2Care.pos	culex	pos	25	0	1
In2Care.pos	noto	pos	25	0	2
In2Care.pos	culex	pos	25	0	2
In2Care.pos	noto	pos	25	0	3
In2Care.pos	culex	pos	25	0	3
Inzecto	noto	1	12	13	1
Inzecto	noto	2	15	10	1
Inzecto	noto	3	7	18	1
Inzecto	noto	4	16	9	1
Inzecto	culex	1	5	20	1
Inzecto	culex	2	10	15	1
Inzecto	culex	3	8	17	1
Inzecto	culex	4	15	10	1
Inzecto	noto	1	0	25	2
Inzecto	noto	2	18	7	2
Inzecto	noto	3	5	20	2
Inzecto	noto	4	25	0	2
Inzecto	culex	1	21	4	2
Inzecto	culex	2	6	19	2
Inzecto	culex	3	2	23	2
Inzecto	culex	4	19	6	2
Inzecto	noto	1	3	22	3
Inzecto	noto	2	15	10	3
Inzecto	noto	3	16	9	3
Inzecto	noto	4	6	19	3
Inzecto	culex	1	9	16	3
Inzecto	culex	2	4	21	3
Inzecto	culex	3	9	16	3
Inzecto	culex	4	14	11	3
Inzecto.pos	noto	pos	22	3	1
Inzecto.pos	culex	pos	23	2	1
Inzecto.pos	noto	pos	23	2	2
Inzecto.pos	culex	pos	25	0	2
Inzecto.pos	noto	pos	23	2	3
Inzecto.pos	culex	pos	25	0	3

## Sheet: Survival
Table S2 Survival
treatment	rep	day	alive	survive
control	1	1	25	1
control	2	1	25	1
control	3	1	25	1
control	4	1	25	1
control	5	1	25	1
control	6	1	24	0.96
control	7	1	25	1
control	8	1	25	1
PPF	1	1	24	0.96
PPF	2	1	25	1
PPF	3	1	25	1
PPF	4	1	23	0.92
PPF	5	1	25	1
PPF	6	1	25	1
PPF	7	1	24	0.96
PPF	8	1	25	1
BB	1	1	25	1
BB	2	1	25	1
BB	3	1	25	1
BB	4	1	23	0.92
BB	5	1	25	1
BB	6	1	24	0.96
BB	7	1	25	1
BB	8	1	25	1
In2Mix	1	1	25	1
In2Mix	2	1	25	1
In2Mix	3	1	25	1
In2Mix	4	1	24	0.96
In2Mix	5	1	24	0.96
In2Mix	6	1	25	1
In2Mix	7	1	23	0.92
In2Mix	8	1	25	1
control	1	2	25	1
control	2	2	25	1
control	3	2	25	1
control	4	2	25	1
control	5	2	24	0.96
control	6	2	24	0.96
control	7	2	24	0.96
control	8	2	25	1
PPF	1	2	24	0.96
PPF	2	2	25	1
PPF	3	2	24	0.96
PPF	4	2	23	0.92
PPF	5	2	25	1
PPF	6	2	25	1
PPF	7	2	24	0.96
PPF	8	2	25	1
BB	1	2	25	1
BB	2	2	25	1
BB	3	2	24	0.96
BB	4	2	23	0.92
BB	5	2	25	1
BB	6	2	24	0.96
BB	7	2	25	1
BB	8	2	25	1
In2Mix	1	2	25	1
In2Mix	2	2	25	1
In2Mix	3	2	25	1
In2Mix	4	2	24	0.96
In2Mix	5	2	24	0.96
In2Mix	6	2	25	1
In2Mix	7	2	23	0.92
In2Mix	8	2	24	0.96
control	1	3	25	1
control	2	3	25	1
control	3	3	24	0.96
control	4	3	24	0.96
control	5	3	24	0.96
control	6	3	24	0.96
control	7	3	23	0.92
control	8	3	25	1
PPF	1	3	24	0.96
PPF	2	3	23	0.92
PPF	3	3	24	0.96
PPF	4	3	23	0.92
PPF	5	3	24	0.96
PPF	6	3	25	1
PPF	7	3	24	0.96
PPF	8	3	23	0.92
BB	1	3	25	1
BB	2	3	25	1
BB	3	3	23	0.92
BB	4	3	23	0.92
BB	5	3	25	1
BB	6	3	24	0.96
BB	7	3	24	0.96
BB	8	3	23	0.92
In2Mix	1	3	23	0.92
In2Mix	2	3	25	1
In2Mix	3	3	25	1
In2Mix	4	3	23	0.92
In2Mix	5	3	24	0.96
In2Mix	6	3	24	0.96
In2Mix	7	3	23	0.92
In2Mix	8	3	24	0.96
control	1	4	22	0.88
control	2	4	22	0.88
control	3	4	24	0.96
control	4	4	24	0.96
control	5	4	23	0.92
control	6	4	21	0.84
control	7	4	23	0.92
control	8	4	23	0.92
PPF	1	4	16	0.64
PPF	2	4	20	0.8
PPF	3	4	24	0.96
PPF	4	4	16	0.64
PPF	5	4	21	0.84
PPF	6	4	18	0.72
PPF	7	4	18	0.72
PPF	8	4	23	0.92
BB	1	4	11	0.44
BB	2	4	19	0.76
BB	3	4	17	0.68
BB	4	4	15	0.6
BB	5	4	20	0.8
BB	6	4	20	0.8
BB	7	4	22	0.88
BB	8	4	21	0.84
In2Mix	1	4	11	0.44
In2Mix	2	4	19	0.76
In2Mix	3	4	19	0.76
In2Mix	4	4	21	0.84
In2Mix	5	4	17	0.68
In2Mix	6	4	15	0.6
In2Mix	7	4	20	0.8
In2Mix	8	4	17	0.68
control	1	5	20	0.8
control	2	5	22	0.88
control	3	5	24	0.96
control	4	5	23	0.92
control	5	5	22	0.88
control	6	5	21	0.84
control	7	5	22	0.88
control	8	5	23	0.92
PPF	1	5	12	0.48
PPF	2	5	19	0.76
PPF	3	5	24	0.96
PPF	4	5	14	0.56
PPF	5	5	19	0.76
PPF	6	5	15	0.6
PPF	7	5	14	0.56
PPF	8	5	23	0.92
BB	1	5	6	0.24
BB	2	5	14	0.56
BB	3	5	15	0.6
BB	4	5	10	0.4
BB	5	5	18	0.72
BB	6	5	15	0.6
BB	7	5	19	0.76
BB	8	5	17	0.68
In2Mix	1	5	6	0.24
In2Mix	2	5	14	0.56
In2Mix	3	5	12	0.48
In2Mix	4	5	18	0.72
In2Mix	5	5	8	0.32
In2Mix	6	5	12	0.48
In2Mix	7	5	12	0.48
In2Mix	8	5	10	0.4
control	1	6	16	0.64
control	2	6	20	0.8
control	3	6	23	0.92
control	4	6	21	0.84
control	5	6	19	0.76
control	6	6	21	0.84
control	7	6	20	0.8
control	8	6	22	0.88
PPF	1	6	10	0.4
PPF	2	6	17	0.68
PPF	3	6	21	0.84
PPF	4	6	13	0.52
PPF	5	6	18	0.72
PPF	6	6	12	0.48
PPF	7	6	10	0.4
PPF	8	6	21	0.84
BB	1	6	7	0.28
BB	2	6	3	0.12
BB	3	6	8	0.32
BB	4	6	4	0.16
BB	5	6	12	0.48
BB	6	6	4	0.16
BB	7	6	11	0.44
BB	8	6	8	0.32
In2Mix	1	6	5	0.2
In2Mix	2	6	5	0.2
In2Mix	3	6	4	0.16
In2Mix	4	6	8	0.32
In2Mix	5	6	7	0.28
In2Mix	6	6	5	0.2
In2Mix	7	6	5	0.2
In2Mix	8	6	5	0.2
control	1	7	17	0.68
control	2	7	17	0.68
control	3	7	23	0.92
control	4	7	19	0.76
control	5	7	19	0.76
control	6	7	20	0.8
control	7	7	18	0.72
control	8	7	21	0.84
PPF	1	7	8	0.32
PPF	2	7	16	0.64
PPF	3	7	19	0.76
PPF	4	7	11	0.44
PPF	5	7	15	0.6
PPF	6	7	10	0.4
PPF	7	7	9	0.36
PPF	8	7	20	0.8
BB	1	7	0	0
BB	2	7	3	0.12
BB	3	7	8	0.32
BB	4	7	4	0.16
BB	5	7	12	0.48
BB	6	7	4	0.16
BB	7	7	11	0.44
BB	8	7	8	0.32
In2Mix	1	7	5	0.2
In2Mix	2	7	5	0.2
In2Mix	3	7	4	0.16
In2Mix	4	7	8	0.32
In2Mix	5	7	0	0
In2Mix	6	7	5	0.2
In2Mix	7	7	5	0.2
In2Mix	8	7	5	0.2
control	1	8	15	0.6
control	2	8	16	0.64
control	3	8	23	0.92
control	4	8	18	0.72
control	5	8	19	0.76
control	6	8	19	0.76
control	7	8	16	0.64
control	8	8	21	0.84
PPF	1	8	5	0.2
PPF	2	8	8	0.32
PPF	3	8	7	0.28
PPF	4	8	8	0.32
PPF	5	8	9	0.36
PPF	6	8	10	0.4
PPF	7	8	9	0.36
PPF	8	8	7	0.28
BB	1	8	0	0
BB	2	8	1	0.04
BB	3	8	1	0.04
BB	4	8	0	0
BB	5	8	0	0
BB	6	8	0	0
BB	7	8	0	0
BB	8	8	0	0
In2Mix	1	8	0	0
In2Mix	2	8	1	0.04
In2Mix	3	8	0	0
In2Mix	4	8	0	0
In2Mix	5	8	0	0
In2Mix	6	8	0	0
In2Mix	7	8	0	0
In2Mix	8	8	0	0
control	1	9	15	0.6
control	2	9	16	0.64
control	3	9	23	0.92
control	4	9	18	0.72
control	5	9	19	0.76
control	6	9	19	0.76
control	7	9	16	0.64
control	8	9	21	0.84
PPF	1	9	5	0.2
PPF	2	9	8	0.32
PPF	3	9	7	0.28
PPF	4	9	8	0.32
PPF	5	9	9	0.36
PPF	6	9	10	0.4
PPF	7	9	9	0.36
PPF	8	9	7	0.28
BB	1	9	0	0
BB	2	9	1	0.04
BB	3	9	1	0.04
BB	4	9	0	0
BB	5	9	0	0
BB	6	9	0	0
BB	7	9	0	0
BB	8	9	0	0
In2Mix	1	9	0	0
In2Mix	2	9	1	0.04
In2Mix	3	9	0	0
In2Mix	4	9	0	0
In2Mix	5	9	0	0
In2Mix	6	9	0	0
In2Mix	7	9	0	0
In2Mix	8	9	0	0
control	1	10	15	0.6
control	2	10	14	0.56
control	3	10	22	0.88
control	4	10	18	0.72
control	5	10	19	0.76
control	6	10	19	0.76
control	7	10	16	0.64
control	8	10	19	0.76
PPF	1	10	5	0.2
PPF	2	10	7	0.28
PPF	3	10	7	0.28
PPF	4	10	6	0.24
PPF	5	10	9	0.36
PPF	6	10	7	0.28
PPF	7	10	9	0.36
PPF	8	10	7	0.28
BB	1	10	0	0
BB	2	10	0	0
BB	3	10	0	0
BB	4	10	0	0
BB	5	10	0	0
BB	6	10	0	0
BB	7	10	0	0
BB	8	10	0	0
In2Mix	1	10	0	0
In2Mix	2	10	1	0.04
In2Mix	3	10	0	0
In2Mix	4	10	0	0
In2Mix	5	10	0	0
In2Mix	6	10	0	0
In2Mix	7	10	0	0
In2Mix	8	10	0	0
control	1	10	15	0.6
control	2	10	11	0.44
control	3	10	22	0.88
control	4	10	18	0.72
control	5	10	19	0.76
control	6	10	19	0.76
control	7	10	15	0.6
control	8	10	17	0.68
PPF	1	10	4	0.16
PPF	2	10	7	0.28
PPF	3	10	6	0.24
PPF	4	10	2	0.08
PPF	5	10	3	0.12
PPF	6	10	3	0.12
PPF	7	10	4	0.16
PPF	8	10	5	0.2
BB	1	10	0	0
BB	2	10	0	0
BB	3	10	0	0
BB	4	10	0	0
BB	5	10	0	0
BB	6	10	0	0
BB	7	10	0	0
BB	8	10	0	0
In2Mix	1	10	0	0
In2Mix	2	10	0	0
In2Mix	3	10	0	0
In2Mix	4	10	0	0
In2Mix	5	10	0	0
In2Mix	6	10	0	0
In2Mix	7	10	0	0
In2Mix	8	10	0	0
control	1	11	15	0.6
control	2	11	11	0.44
control	3	11	22	0.88
control	4	11	18	0.72
control	5	11	19	0.76
control	6	11	19	0.76
control	7	11	14	0.56
control	8	11	17	0.68
PPF	1	11	4	0.16
PPF	2	11	7	0.28
PPF	3	11	5	0.2
PPF	4	11	1	0.04
PPF	5	11	2	0.08
PPF	6	11	3	0.12
PPF	7	11	4	0.16
PPF	8	11	2	0.08
BB	1	11	0	0
BB	2	11	0	0
BB	3	11	0	0
BB	4	11	0	0
BB	5	11	0	0
BB	6	11	0	0
BB	7	11	0	0
BB	8	11	0	0
In2Mix	1	11	0	0
In2Mix	2	11	0	0
In2Mix	3	11	0	0
In2Mix	4	11	0	0
In2Mix	5	11	0	0
In2Mix	6	11	0	0
In2Mix	7	11	0	0
In2Mix	8	11	0	0
control	1	12	15	0.6
control	2	12	11	0.44
control	3	12	22	0.88
control	4	12	18	0.72
control	5	12	19	0.76
control	6	12	19	0.76
control	7	12	14	0.56
control	8	12	17	0.68
PPF	1	12	4	0.16
PPF	2	12	7	0.28
PPF	3	12	5	0.2
PPF	4	12	1	0.04
PPF	5	12	2	0.08
PPF	6	12	3	0.12
PPF	7	12	4	0.16
PPF	8	12	2	0.08
BB	1	12	0	0
BB	2	12	0	0
BB	3	12	0	0
BB	4	12	0	0
BB	5	12	0	0
BB	6	12	0	0
BB	7	12	0	0
BB	8	12	0	0
In2Mix	1	12	0	0
In2Mix	2	12	0	0
In2Mix	3	12	0	0
In2Mix	4	12	0	0
In2Mix	5	12	0	0
In2Mix	6	12	0	0
In2Mix	7	12	0	0
In2Mix	8	12	0	0
control	1	13	15	0.6
control	2	13	11	0.44
control	3	13	22	0.88
control	4	13	18	0.72
control	5	13	19	0.76
control	6	13	19	0.76
control	7	13	14	0.56
control	8	13	17	0.68
PPF	1	13	4	0.16
PPF	2	13	7	0.28
PPF	3	13	5	0.2
PPF	4	13	1	0.04
PPF	5	13	2	0.08
PPF	6	13	3	0.12
PPF	7	13	4	0.16
PPF	8	13	2	0.08
BB	1	13	0	0
BB	2	13	0	0
BB	3	13	0	0
BB	4	13	0	0
BB	5	13	0	0
BB	6	13	0	0
BB	7	13	0	0
BB	8	13	0	0
In2Mix	1	13	0	0
In2Mix	2	13	0	0
In2Mix	3	13	0	0
In2Mix	4	13	0	0
In2Mix	5	13	0	0
In2Mix	6	13	0	0
In2Mix	7	13	0	0
In2Mix	8	13	0	0
control	1	14	15	0.6
control	2	14	11	0.44
control	3	14	17	0.68
control	4	14	17	0.68
control	5	14	19	0.76
control	6	14	18	0.72
control	7	14	11	0.44
control	8	14	15	0.6
PPF	1	14	4	0.16
PPF	2	14	5	0.2
PPF	3	14	1	0.04
PPF	4	14	1	0.04
PPF	5	14	2	0.08
PPF	6	14	3	0.12
PPF	7	14	2	0.08
PPF	8	14	1	0.04
BB	1	14	0	0
BB	2	14	0	0
BB	3	14	0	0
BB	4	14	0	0
BB	5	14	0	0
BB	6	14	0	0
BB	7	14	0	0
BB	8	14	0	0
In2Mix	1	14	0	0
In2Mix	2	14	0	0
In2Mix	3	14	0	0
In2Mix	4	14	0	0
In2Mix	5	14	0	0
In2Mix	6	14	0	0
In2Mix	7	14	0	0
In2Mix	8	14	0	0
control	1	15	15	0.6
control	2	15	11	0.44
control	3	15	17	0.68
control	4	15	17	0.68
control	5	15	19	0.76
control	6	15	18	0.72
control	7	15	11	0.44
control	8	15	15	0.6
PPF	1	15	4	0.16
PPF	2	15	3	0.12
PPF	3	15	1	0.04
PPF	4	15	1	0.04
PPF	5	15	1	0.04
PPF	6	15	3	0.12
PPF	7	15	2	0.08
PPF	8	15	0	0
BB	1	15	0	0
BB	2	15	0	0
BB	3	15	0	0
BB	4	15	0	0
BB	5	15	0	0
BB	6	15	0	0
BB	7	15	0	0
BB	8	15	0	0
In2Mix	1	15	0	0
In2Mix	2	15	0	0
In2Mix	3	15	0	0
In2Mix	4	15	0	0
In2Mix	5	15	0	0
In2Mix	6	15	0	0
In2Mix	7	15	0	0
In2Mix	8	15	0	0
control	1	16	14	0.56
control	2	16	11	0.44
control	3	16	15	0.6
control	4	16	17	0.68
control	5	16	17	0.68
control	6	16	15	0.6
control	7	16	11	0.44
control	8	16	14	0.56
PPF	1	16	2	0.08
PPF	2	16	2	0.08
PPF	3	16	1	0.04
PPF	4	16	1	0.04
PPF	5	16	0	0
PPF	6	16	1	0.04
PPF	7	16	2	0.08
PPF	8	16	0	0
BB	1	16	0	0
BB	2	16	0	0
BB	3	16	0	0
BB	4	16	0	0
BB	5	16	0	0
BB	6	16	0	0
BB	7	16	0	0
BB	8	16	0	0
In2Mix	1	16	0	0
In2Mix	2	16	0	0
In2Mix	3	16	0	0
In2Mix	4	16	0	0
In2Mix	5	16	0	0
In2Mix	6	16	0	0
In2Mix	7	16	0	0
In2Mix	8	16	0	0
control	1	17	14	0.56
control	2	17	11	0.44
control	3	17	14	0.56
control	4	17	13	0.52
control	5	17	17	0.68
control	6	17	15	0.6
control	7	17	11	0.44
control	8	17	11	0.44
PPF	1	17	1	0.04
PPF	2	17	2	0.08
PPF	3	17	0	0
PPF	4	17	0	0
PPF	5	17	0	0
PPF	6	17	1	0.04
PPF	7	17	2	0.08
PPF	8	17	0	0
BB	1	17	0	0
BB	2	17	0	0
BB	3	17	0	0
BB	4	17	0	0
BB	5	17	0	0
BB	6	17	0	0
BB	7	17	0	0
BB	8	17	0	0
In2Mix	1	17	0	0
In2Mix	2	17	0	0
In2Mix	3	17	0	0
In2Mix	4	17	0	0
In2Mix	5	17	0	0
In2Mix	6	17	0	0
In2Mix	7	17	0	0
In2Mix	8	17	0	0
control	1	18	14	0.56
control	2	18	11	0.44
control	3	18	11	0.44
control	4	18	13	0.52
control	5	18	15	0.6
control	6	18	15	0.6
control	7	18	11	0.44
control	8	18	10	0.4
PPF	1	18	0	0
PPF	2	18	0	0
PPF	3	18	0	0
PPF	4	18	0	0
PPF	5	18	0	0
PPF	6	18	0	0
PPF	7	18	0	0
PPF	8	18	0	0
BB	1	18	0	0
BB	2	18	0	0
BB	3	18	0	0
BB	4	18	0	0
BB	5	18	0	0
BB	6	18	0	0
BB	7	18	0	0
BB	8	18	0	0
In2Mix	1	18	0	0
In2Mix	2	18	0	0
In2Mix	3	18	0	0
In2Mix	4	18	0	0
In2Mix	5	18	0	0
In2Mix	6	18	0	0
In2Mix	7	18	0	0
In2Mix	8	18	0	0
